# Supplementary material for: Synthesis and Biological Evaluation of New N-Acyl-α-amino Ketones and 1,3-Oxazoles Derivatives
Source: Molecules. 2021 Aug 19;26(16):5019. doi: 10.3390/molecules26165019 (PMC8400786; doi:10.3390/molecules26165019)
Supplement: Supplementary file 1 [file molecules-26-05019-s001.zip]

Archive with 1 entries (1 files):
- molecules-1330479-supplementary.pdf
